# Supplementary material for: Relative Importance of Deterministic and Stochastic Processes on Soil Microbial Community Assembly in Temperate Grasslands
Source: Microorganisms. 2021 Sep 10;9(9):1929. doi: 10.3390/microorganisms9091929 (PMC8469474; doi:10.3390/microorganisms9091929)
Supplement: Supplementary file 1 [file microorganisms-09-01929-s001.zip]

Archive with 3 entries (2 files):
- microorganisms-1369598-supplementary/
- microorganisms-1369598-supplementary/Supplementary data.xlsx
- microorganisms-1369598-supplementary/Supplementary Files.pdf
