# Supplementary material for: Relative Importance of Deterministic and Stochastic Processes on Soil Microbial Community Assembly in Temperate Grasslands
Source: Microorganisms. 2021 Sep 10;9(9):1929. doi: 10.3390/microorganisms9091929 (PMC8469474; doi:10.3390/microorganisms9091929)
Supplement: Supplementary file 1 [file microorganisms-09-01929-s001.zip › microorganisms-1369598-supplementary/Supplementary data.xlsx]

## Sheet: Supplementary Data 1
Supplementary Data: Information on sampling sites and raw data in the Inner Mongolian grasslands
Sites	Vegetation	Longitude (°E)	Latitude (°N)	Elevation (m)	T anomaly (℃)	MAPa (mm yr−1)	MATa (℃)	Aridity indexb (unitless)	Soil water contentc (mm month-1)	Plant species richness	Plant abovrground biomass (g m-2)	NPPd (g C m-2 yr-1)	Topsoil											Subsoil
													TN (%)	TC (%)	OC (%)	TP (mg g-1)	Soil pH	Cad (mg g-1)	Mgd (mg g-1)	Fed (mg g-1)	Ald (mg g-1)	Silt (%)	Sand (%)	TN (%)	TC (%)	OC (%)	TP (mg g-1)	Soil pH	Cad (mg g-1)	Mgd (mg g-1)	Fed (mg g-1)	Ald (mg g-1)	Silt (%)	Sand (%)
MS1	Meadow steppe	119.97	49.33	654	5.8	380.44	–1.39	0.52	49	23	133.97	226.22	0.35	3.58	3.58	0.61	7.7	4.45	0.63	6.24	1.31	29.87	68.25	0.171	1.72	1.65	0.45	8.7	7.48	0.83	6.38	1.39	39.39	60.29
MS2	Meadow steppe	119.544	49.051	710	5.79	364.23	–1.43	0.49	47.3333	33.4	89.21	235.07	0.2	1.92	1.92	0.31	7.73	2.46	0.3	3.35	0.79	11.67	87.57	0.069	0.6	0.6	0.13	7.79	2.03	0.5	3.19	0.98	40.32	59.58
MS3	Meadow steppe	119.792	49.618	751	5.9	392.35	–2.29	0.55	52.3333	29.4	183.95	242.66	0.44	4.69	4.69	0.7	7.84	5.9	0.8	8.4	1.5	36.3	63.6	0.2	2.16	2.16	0.45	8.09	6.4	1.12	8.13	1.41	42.4	56.99
MS4	Meadow steppe	116.475	43.832	1105	5.16	313.29	1.64	0.37	35.25	9.2	146.12	194.28	0.271	2.3	2.26	0.53	8.14	4.28	0.56	6.14	1.02	39.58	59.63	0.072	2.74	0.6	0.29	9.09	58.25	6.08	3.39	0.94	64.16	35.63
MS5	Meadow steppe	117.76	44.636	1204	5.37	363.31	0.24	0.47	44.1667	20	143.43	202.33	0.277	2.83	2.43	0.36	8.87	15.69	0.45	3.46	0.58	15.71	83.35	0.073	1.18	0.44	0.23	9.23	16.8	0.63	3.31	0.76	33.62	66.14
MS6	Meadow steppe	116.96	44.421	1046	5.24	316.27	1.32	0.38	36.8333	9.4	80.23	180.14	0.195	3.38	1.66	0.34	8.97	59.42	4.66	3.33	0.57	22.57	76.8	0.039	2.55	0.19	0.19	9.95	54.34	3.78	4.42	0.89	61.26	37.77
MS7	Meadow steppe	119.296	47.651	873	5.57	359.65	–1.61	0.48	45.3333	23.2	187.47	246.92	0.291	2.93	2.89	0.5	9.22	5.58	0.54	4.98	1.17	47.94	51.92	0.116	1.53	0.97	0.38	8.87	26.64	0.72	3.82	1.05	66.97	32.7
MS8	Meadow steppe	119.497	46.597	1063	5.48	411.47	–1.77	0.56	52.9167	25	171.42	251.26	0.145	1.58	1.58	0.29	8.34	2.15	0.35	4.13	1.08	12.23	86.99	0.038	0.41	0.41	0.14	8.3	1.97	0.41	2.57	1.03	32.1	66.92
TS1	Typical steppe	119.648	48.478	758	5.68	365.87	–1.32	0.49	47.25	26.8	88.6	235.22	0.366	3.64	3.64	0.51	8.3	5.28	0.74	6.4	1.29	41.51	58.28	0.136	1.72	1.03	0.36	8.81	23.99	0.76	3.8	0.98	44.45	54.88
TS2	Typical steppe	118.397	49.489	599	5.93	326.3	–1.24	0.43	42.75	13.2	123.55	206.22	0.145	1.33	1.33	0.26	8.33	1.94	0.3	4.39	1.14	27.56	72.24	0.06	0.49	0.49	0.18	8.57	1.91	0.32	3.1	0.85	20.72	78.8
TS3	Typical steppe	116.788	48.812	578	5.85	252.9	0.38	0.32	33.9167	9.6	55.67	143.82	0.141	1.46	1.29	0.41	9.7	9.45	1.42	6.55	0.89	16.59	83.29	0.083	1.09	0.7	0.68	10.4	16.89	2.88	9.74	0.81	25.29	74.62
TS4	Typical steppe	118.704	48.757	705	5.77	322.32	–1.2	0.43	41.75	16.8	68.11	201.21	0.258	2.41	2.41	0.54	8.41	3.33	0.53	7.02	1.01	24.09	74.25	0.111	1.63	0.9	0.42	9.15	32.43	1.22	4.99	1.01	68.19	31.45
TS5	Typical steppe	116.693	43.577	1236	5.18	343.9	1.27	0.42	39.6667	9.4	147.66	204.89	0.142	1.18	1.18	0.3	8.73	1.89	0.3	4	0.79	12.48	86.77	0.063	0.48	0.46	0.16	8.53	2.1	0.31	3	0.75	26.63	72.81
TS6	Typical steppe	116.287	43.925	1241	5.13	316.57	0.81	0.39	36.25	8.6	192.85	180.43	0.176	1.51	1.51	0.33	8.23	2.61	0.46	6.72	0.92	15.63	83.33	0.098	0.76	0.76	0.33	8.34	5.05	0.65	5.61	0.98	29.26	70.3
TS7	Typical steppe	116.108	43.737	1078	5.09	296.61	1.89	0.35	33.0833	9.4	181.27	170.03	0.143	1.18	1.18	0.33	9.24	2.5	0.29	5.43	0.69	12.2	86.92	0.114	1.85	0.98	0.33	8.98	32.69	0.7	4.26	0.88	27.43	72.08
TS8	Typical steppe	117.04	45.588	901	5.21	274.1	0.71	0.33	31.6667	12.8	225.26	158.01	0.152	1.35	1.35	0.36	7.76	1.8	0.28	5.41	0.74	30.35	69.45	0.085	1.19	0.63	0.23	8.79	23.67	0.68	3.66	0.8	37.82	62.06
TS9	Typical steppe	116.629	48.601	585	5.78	238.43	0.75	0.3	31.9167	11.6	62.73	147.39	0.181	1.52	1.51	0.45	8.85	3.26	0.46	10.32	1.09	34.09	65.72	0.12	2.18	0.99	0.47	9.2	32.05	0.87	5.95	0.77	52.28	47.25
TS10	Typical steppe	117.141	48.492	590	5.72	254.16	0.35	0.32	34	7	66.12	154.86	0.09	0.77	0.77	0.19	9.06	1.01	0.18	3.31	0.56	5.13	94.45	0.06	0.45	0.45	0.19	8.7	37.11	0.63	2.94	0.86	26.9	72.96
TS11	Typical steppe	118.543	46.267	860	5.42	324.86	–0.06	0.41	39.25	18.4	173.55	194.95	0.121	1.13	1.13	0.25	7.71	1.22	0.22	2.83	0.73	7.22	92.24	0.072	0.63	0.62	0.12	8.79	2.43	0.31	2.38	0.81	23.99	75.76
TS12	Typical steppe	116.908	45.41	885	5.19	271.8	1	0.33	30.6667	18	61.46	140.73	0.089	0.75	0.7	0.24	8.96	3.17	0.23	4.64	0.76	7.44	91.97	0.128	3	0.99	0.29	9.16	56.86	1.08	9.06	1.46	38.87	60.4
TS13	Typical steppe	115.907	44.079	998	5.07	272.77	1.93	0.32	30.25	13.6	126.9	149.73	0.124	1.01	1.01	0.31	9.09	2.24	0.46	6.72	0.81	9.34	89.88	0.082	1.38	0.69	0.29	9.46	38.33	0.66	5.14	0.83	38.66	61.31
TS14	Typical steppe	114.158	43.865	1044	4.76	223.53	2.37	0.26	25.5833	11	49.42	114.03	0.084	0.62	0.62	0.25	8.03	1.59	0.32	5.9	0.81	26.07	73.55	0.046	0.54	0.4	0.25	9.37	6.06	0.66	4.55	0.89	25.28	73.53
TS15	Typical steppe	108.829	41.504	1286	4.29	213.23	5.22	0.23	23.6667	7.6	28.19	93.35	0.087	0.77	0.73	0.34	9.2	2.84	0.29	6.33	0.76	10.91	88.42	0.058	1.35	0.73	0.27	9.29	28.39	0.67	6.42	0.97	40.08	59.72
DS1	Desert steppe	110.687	41.516	1546	4.26	274.11	3.24	0.32	31.4167	8.8	19.57	140.15	0.152	1.2	1.14	0.38	9.02	4.69	0.3	6.91	0.73	29.5	70.07	0.113	2.33	1	0.34	8.97	41.02	0.67	4.37	0.62	41.15	58.6
DS2	Desert steppe	108.545	41.822	1527	4.35	200.1	3.86	0.23	24	7.8	47.09	85.36	0.053	0.58	0.55	0.29	9.25	2.02	0.22	5.42	0.53	8.26	91.27	0.086	0.92	0.76	0.3	9.23	36.39	0.84	8.87	1.17	29.47	70.1
DS3	Desert steppe	108.643	39.756	1425	3.72	290.54	6.3	0.3	29.5833	10	37.43	120.42	0.06	0.8	0.5	0.34	9.36	9.31	0.27	4.6	0.5	8.18	91.5	0.069	1.75	0.63	0.56	9.3	43.27	0.68	6.71	0.66	42.56	57.26
DS4	Desert steppe	107.929	39.154	1531	3.46	272.03	6.41	0.28	26.4167	11.6	59.64	121.73	0.063	0.67	0.53	0.32	9.56	5.89	0.28	4.51	0.6	13.82	86.11	0.027	0.39	0.24	0.18	9.5	6.91	0.31	3.86	0.68	26.94	72.96
DS5	Desert steppe	111.79	41.742	1450	4.34	259.45	3.44	0.29	26	9.4	42.16	144.9	0.129	1.08	1.05	0.32	9.26	2.99	0.24	5.7	0.7	13.74	85.49	0.071	1.08	0.55	0.25	9.43	51.85	1.15	7.78	1.14	36.14	63.57
DS6	Desert steppe	112.163	42.087	1386	4.42	234.43	3.46	0.27	25.5	10.6	69.23	118.77	0.091	0.97	0.77	0.36	9.29	9.39	0.46	7.06	0.8	23.67	76.03	0.053	0.84	0.43	0.27	9.1	17.63	0.44	4.82	0.7	35.32	64.48
DS7	Desert steppe	112.263	43.296	1021	4.51	164.95	4	0.18	18.75	8.8	33.1	76.82	0.05	0.43	0.39	0.23	9.85	2.95	0.44	4.57	0.73	8.58	90.76	0.025	0.7	0.25	0.12	9.58	19.97	0.91	4.79	0.77	37.23	62.64
DS8	Desert steppe	112.738	42.959	1091	4.56	194.67	3.96	0.21	21.75	7	27.73	89.49	0.071	0.59	0.55	0.3	9.48	2.61	0.33	4.04	0.69	10.03	89.15	0.031	0.71	0.28	0.16	9.76	21.73	0.82	3.2	0.66	34.34	65.49
DS9	Desert steppe	113.075	43.326	952	4.63	189.01	4.13	0.21	20.8333	5.4	31.94	25.25	0.098	1.54	0.7	0.66	9.49	28.89	2.94	4.52	1	30.97	66.39	0.073	1.78	0.59	0.73	9.42	42.15	5.09	4.81	1.39	45.19	54.46
MAP, mean annual precipitation; MAT, mean annual temperature; NPP, net primary productivity.
TN, total nitrogen; TC, total carbon; OC, organic carbon; TP, total phosphorus; Ca, calcium; Mg, magnesium; Fe, iron; Al, aluminum.
a Data obtained from the WorldClim–Global Climate Data; http://worldclim.org/version2.
bRatio of precipitation to potential evapotranspiration, obtained from Global Aridity and PET Database; http://www.cgiar-csi.org/data/global-aridity-and-pet-database.
cData obtained from the CGIAR Consortium for Spatial Information (CGIAR-CSI); https://cgiarcsi.community/data/global-high-resolution-soil-water-balance/.
dData obtained from the Numerical Terradynamic Simulation Group (NTSG); http://www.ntsg.umt.edu/.
These data has been used in a previous article [26].
